# Supplementary material for: Anti-apoptotic BCL-2 regulation by changes in dynamics of its long unstructured loop
Source: Commun Biol. 2020 Nov 12;3:668. doi: 10.1038/s42003-020-01390-6 (PMC7665024; doi:10.1038/s42003-020-01390-6)
Supplement: Supplementary file 3 — Supplementary Data [file 42003_2020_1390_MOESM3_ESM.xlsx]

## Sheet: Fig_1_FRET
	trial1	trial2	trial3	trial4	trial5	trial6	trial7	trial8	trial9	trial10	average	STDEV
WT+Bim	0.326171	0.366674	0.312245	0.315583	0.333073	0.339633	0.368568	NaN	NaN	NaN	0.337421	0.0226824
WT+WT	0.165942	0.0858884	0.168469	0.123634	0.0626646	NaN	NaN	NaN	NaN	NaN	0.12132	0.0472106
WT+BAX	0.193825	0.121587	0.158601	0.145043	0.201532	0.0591242	NaN	NaN	NaN	NaN	0.146619	0.0522913
WT+cBid	0.0580881	0.0270539	0.0546593	0.0098367	NaN	NaN	NaN	NaN	NaN	NaN	0.0374095	0.023041
WT+T4	0.0542055	0.00856136	0.00362809	0.0853021	0.0164783	0.0604017	0.0242979	0.0173031	NaN	NaN	0.0337722	0.0292436
WT+unBim	0.00420297	0.0423805	0.0102773	0.0114288	0.0151782	0.0166242	0.0187455	0.0334112	0.00453471	0.0438352	0.0200619	0.0146885
	trial1	trial2	trial3	trial4	trial5	trial6	trial7	trial8	trial9	trial10	average	SD
S70E+Bim	0.258492	0.240812	0.240947	0.348822	0.275113	0.363228	0.280838	0.260635	0.325256	0.352356	0.29465	0.0479857
S70E+S70E	0.127908	0.201716	0.199857	0.19512	0.159896	0.146032	0.152786	NaN	NaN	NaN	0.169045	0.0296269
S70E+BAX	0.135974	0.184712	0.20329	0.223308	0.144108	0.107441	0.113145	0.159035	NaN	NaN	0.158877	0.0418691
S70E+cBid	0.0865821	0.0767482	0.054525	0.109224	0.0664657	0.00114748	0.105353	0.0715541	0.0300383	NaN	0.0668486	0.0346616
S70E+T4	0.0246811	0.015847	0.0182532	0.0386246	0.00126416	0.0382964	0.0274869	0.0491955	0.02462	NaN	0.0264743	0.0142627
S70E+unBim	0.0260049	0.0447066	0.0297078	0.050017	0.0738446	0.0146316	0.0633114	0.0155691	NaN	NaN	0.0397241	0.021886
	trial1	trial2	trial3	trial4	trial5	trial6	trial7	trial8	trial9	trial10	average	SD
EEE+Bim	0.472065	0.468725	0.401111	0.422202	0.402796	0.475352	0.429395	0.454209	NaN	NaN	0.440732	0.0307672
EEE+EEE	0.168243	0.18983	0.163272	0.226573	0.18983	0.228081	NaN	NaN	NaN	NaN	0.194305	0.0278009
EEE+BAX	0.188014	0.1756	0.188336	0.138656	0.189501	0.177835	0.115618	0.1756	0.165106	0.0976289	0.161189	0.0326433
EEE+cBid	0.0568066	0.0939035	0.0505004	0.0588797	0.018318	NaN	NaN	NaN	NaN	NaN	0.0556816	0.026904
EEE+T4	0.0324087	0.0411196	0.0324087	0.0268051	0.00741618	0.0761484	0.00741618	NaN	NaN	NaN	0.0319604	0.0233391
EEE+unBim	0.0439013	0.0619459	0.0746937	0.0134371	0.0710271	0.0759084	0.0491992	0.0280215	NaN	NaN	0.0522668	0.0229362

## Sheet: Fig_1_FRET-p
WT+Bim	EEE+Bim	Anova: Single Factor								***	≤0.001
0.326171	0.472065									**	≤0.01
0.366674	0.468725	SUMMARY								*	≤0.05
0.312245	0.401111	Groups	Count	Sum	Average	Variance				n.s.	>0.05
0.315583	0.422202	WT+Bim	7	2.36195	0.337421	0.000514491
0.333073	0.402796	EEE+Bim	8	3.52585	0.440732	0.000946624
0.339633	0.475352
0.368568	0.429395
	0.454209	ANOVA
		Source of Variation	SS	df	MS	F	P-value	F crit
		Between Groups	0.0398464	1	0.0398464	53.3292	5.98028e-06	4.66719
		Within Groups	0.00971331	13	0.000747178
		Total	0.0495597	14
S70E+Bim	EEE+Bim	Anova: Single Factor
0.258492	0.472065
0.240812	0.468725	SUMMARY
0.240947	0.401111	Groups	Count	Sum	Average	Variance
0.348822	0.422202	S70E+Bim	10	2.9465	0.29465	0.00230263
0.275113	0.402796	EEE+Bim	8	3.52585	0.440732	0.000946624
0.363228	0.475352
0.280838	0.429395
0.260635	0.454209	ANOVA
0.325256		Source of Variation	SS	df	MS	F	P-value	F crit
0.352356		Between Groups	0.0948438	1	0.0948438	55.4845	1.38247e-06	4.494
		Within Groups	0.02735	16	0.00170937
		Total	0.122194	17

## Sheet: Fig_1_FRET-WT-p
WT+Bim	WT+WT	WT+BAX	WT+cBid	WT+T4	WT+unBim		***	≤0.001	WT+Bim	WT+T4	Anova: Single Factor
0.326171	0.165942	0.193825	0.0580881	0.0542055	0.00420297		**	≤0.01	0.326171	0.0542055
0.366674	0.0858884	0.121587	0.0270539	0.00856136	0.0423805		*	≤0.05	0.366674	0.00856136	SUMMARY
0.312245	0.168469	0.158601	0.0546593	0.00362809	0.0102773		n.s.	>0.05	0.312245	0.00362809	Groups	Count	Sum	Average	Variance
0.315583	0.123634	0.145043	0.0098367	0.0853021	0.0114288				0.315583	0.0853021	WT+Bim	7	2.36195	0.337421	0.000514491
0.333073	0.0626646	0.201532		0.0164783	0.0151782				0.333073	0.0164783	WT+T4	8	0.270178	0.0337722	0.000855186
0.339633		0.0591242		0.0604017	0.0166242				0.339633	0.0604017
0.368568				0.0242979	0.0187455				0.368568	0.0242979
				0.0173031	0.0334112					0.0173031	ANOVA
					0.00453471						Source of Variation	SS	df	MS	F	P-value	F crit
					0.0438352						Between Groups	0.344223	1	0.344223	493.197	1.00942e-11	4.66719
											Within Groups	0.00907325	13	0.000697942
Anova: Single Factor
											Total	0.353296	14
SUMMARY
Groups	Count	Sum	Average	Variance					WT+WT	WT+T4	Anova: Single Factor
WT+Bim	7	2.36195	0.337421	0.000514491					0.165942	0.0542055
WT+WT	5	0.606598	0.12132	0.00222884					0.0858884	0.00856136	SUMMARY
									0.168469	0.00362809	Groups	Count	Sum	Average	Variance
									0.123634	0.0853021	WT+WT	5	0.606598	0.12132	0.00222884
ANOVA									0.0626646	0.0164783	WT+T4	8	0.270178	0.0337722	0.000855186
Source of Variation	SS	df	MS	F	P-value	F crit				0.0604017
Between Groups	0.136208	1	0.136208	113.485	8.87623e-07	4.9646				0.0242979
Within Groups	0.0120023	10	0.00120023							0.0173031	ANOVA
											Source of Variation	SS	df	MS	F	P-value	F crit
Total	0.14821	11									Between Groups	0.0235832	1	0.0235832	17.4085	0.00155654	4.84434
											Within Groups	0.0149017	11	0.0013547
Anova: Single Factor
											Total	0.0384848	12
									WT+BAX	WT+T4	Anova: Single Factor
Anova: Single Factor									0.193825	0.0542055
									0.121587	0.00856136	SUMMARY
SUMMARY									0.158601	0.00362809	Groups	Count	Sum	Average	Variance
Groups	Count	Sum	Average	Variance					0.145043	0.0853021	WT+BAX	6	0.879713	0.146619	0.00273438
WT+WT	5	0.606598	0.12132	0.00222884					0.201532	0.0164783	WT+T4	8	0.270178	0.0337722	0.000855186
WT+BAX	6	0.879713	0.146619	0.00273438					0.0591242	0.0604017
WT+cBid	4	0.149638	0.0374095	0.000530887						0.0242979
										0.0173031	ANOVA
											Source of Variation	SS	df	MS	F	P-value	F crit
ANOVA											Between Groups	0.0436606	1	0.0436606	26.6519	0.00023604	4.74723
Source of Variation	SS	df	MS	F	P-value	F crit					Within Groups	0.0196582	12	0.00163818
Between Groups	0.0297506	2	0.0148753	7.38232	0.00812304	3.88529
Within Groups	0.0241799	12	0.00201499								Total	0.0633188	13
Total	0.0539305	14							WT+cBid	WT+T4	Anova: Single Factor
									0.0580881	0.0542055
									0.0270539	0.00856136	SUMMARY
									0.0546593	0.00362809	Groups	Count	Sum	Average	Variance
Anova: Single Factor									0.0098367	0.0853021	WT+cBid	4	0.149638	0.0374095	0.000530887
										0.0164783	WT+T4	8	0.270178	0.0337722	0.000855186
SUMMARY										0.0604017
Groups	Count	Sum	Average	Variance						0.0242979
WT+cBid	4	0.149638	0.0374095	0.000530887						0.0173031	ANOVA
WT+T4	8	0.270178	0.0337722	0.000855186							Source of Variation	SS	df	MS	F	P-value	F crit
WT+unBim	10	0.200619	0.0200619	0.000215752							Between Groups	3.52795e-05	1	3.52795e-05	0.0465492	0.833518	4.9646
											Within Groups	0.00757896	10	0.000757896
ANOVA											Total	0.00761424	11
Source of Variation	SS	df	MS	F	P-value	F crit
Between Groups	0.00124995	2	0.000624977	1.24723	0.309782	3.52189
Within Groups	0.00952073	19	0.000501091						WT+unBim	WT+T4	Anova: Single Factor
									0.00420297	0.0542055
Total	0.0107707	21							0.0423805	0.00856136	SUMMARY
									0.0102773	0.00362809	Groups	Count	Sum	Average	Variance
									0.0114288	0.0853021	WT+unBim	10	0.200619	0.0200619	0.000215752
									0.0151782	0.0164783	WT+T4	8	0.270178	0.0337722	0.000855186
									0.0166242	0.0604017
									0.0187455	0.0242979
									0.0334112	0.0173031	ANOVA
									0.00453471		Source of Variation	SS	df	MS	F	P-value	F crit
									0.0438352		Between Groups	0.000835443	1	0.000835443	1.68605	0.212527	4.494
											Within Groups	0.00792807	16	0.000495504
											Total	0.00876351	17

## Sheet: Fig_1_FRET-S70E-p
S70E+Bim	S70E+S70E	S70E+BAX	S70E+cBid	S70E+T4	S70E+unBim		***	≤0.001	S70E+Bim	S70E+T4	Anova: Single Factor
0.258492	0.127908	0.135974	0.0865821	0.0246811	0.0260049		**	≤0.01	0.258492	0.0246811
0.240812	0.201716	0.184712	0.0767482	0.015847	0.0447066		*	≤0.05	0.240812	0.015847	SUMMARY
0.240947	0.199857	0.20329	0.054525	0.0182532	0.0297078		n.s.	>0.05	0.240947	0.0182532	Groups	Count	Sum	Average	Variance
0.348822	0.19512	0.223308	0.109224	0.0386246	0.050017				0.348822	0.0386246	S70E+Bim	10	2.9465	0.29465	0.00230263
0.275113	0.159896	0.144108	0.0664657	0.00126416	0.0738446				0.275113	0.00126416	S70E+T4	9	0.238269	0.0264743	0.000203425
0.363228	0.146032	0.107441	0.00114748	0.0382964	0.0146316				0.363228	0.0382964
0.280838	0.152786	0.113145	0.105353	0.0274869	0.0633114				0.280838	0.0274869
0.260635		0.159035	0.0715541	0.0491955	0.0155691				0.260635	0.0491955	ANOVA
0.325256			0.0300383	0.02462					0.325256	0.02462	Source of Variation	SS	df	MS	F	P-value	F crit
0.352356									0.352356		Between Groups	0.340665	1	0.340665	259.107	1.00531e-11	4.45132
											Within Groups	0.022351	17	0.00131477
Anova: Single Factor											Total	0.363017	18
SUMMARY
Groups	Count	Sum	Average	Variance					S70E+S70E	S70E+T4	Anova: Single Factor
S70E+Bim	10	2.9465	0.29465	0.00230263					0.127908	0.0246811
S70E+S70E	7	1.18331	0.169045	0.000877751					0.201716	0.015847	SUMMARY
									0.199857	0.0182532	Groups	Count	Sum	Average	Variance
									0.19512	0.0386246	S70E+S70E	7	1.18331	0.169045	0.000877751
ANOVA									0.159896	0.00126416	S70E+T4	9	0.238269	0.0264743	0.000203425
Source of Variation	SS	df	MS	F	P-value	F crit			0.146032	0.0382964
Between Groups	0.0649627	1	0.0649627	37.4927	1.94958e-05	4.54308			0.152786	0.0274869
Within Groups	0.0259901	15	0.00173268							0.0491955	ANOVA
										0.02462	Source of Variation	SS	df	MS	F	P-value	F crit
Total	0.0909529	16									Between Groups	0.0800351	1	0.0800351	162.534	4.28412e-09	4.60011
											Within Groups	0.00689391	14	0.000492422
Anova: Single Factor
											Total	0.086929	15
SUMMARY
Groups	Count	Sum	Average	Variance
S70E+S70E	7	1.18331	0.169045	0.000877751
S70E+BAX	8	1.27101	0.158877	0.00175302					S70E+BAX	S70E+T4	Anova: Single Factor
									0.135974	0.0246811
									0.184712	0.015847	SUMMARY
ANOVA									0.20329	0.0182532	Groups	Count	Sum	Average	Variance
Source of Variation	SS	df	MS	F	P-value	F crit			0.223308	0.0386246	S70E+BAX	8	1.27101	0.158877	0.00175302
Between Groups	0.000386013	1	0.000386013	0.286137	0.601737	4.66719			0.144108	0.00126416	S70E+T4	9	0.238269	0.0264743	0.000203425
Within Groups	0.0175376	13	0.00134905						0.107441	0.0382964
									0.113145	0.0274869
Total	0.0179237	14							0.159035	0.0491955	ANOVA
										0.02462	Source of Variation	SS	df	MS	F	P-value	F crit
Anova: Single Factor											Between Groups	0.0742462	1	0.0742462	80.1302	2.10158e-07	4.54308
											Within Groups	0.0138985	15	0.000926569
SUMMARY
Groups	Count	Sum	Average	Variance							Total	0.0881447	16
S70E+S70E	7	1.18331	0.169045	0.000877751
S70E+BAX	8	1.27101	0.158877	0.00175302					S70E+cBid	S70E+T4	Anova: Single Factor
S70E+cBid	9	0.601637	0.0668486	0.00120143					0.0865821	0.0246811
									0.0767482	0.015847	SUMMARY
									0.054525	0.0182532	Groups	Count	Sum	Average	Variance
ANOVA									0.109224	0.0386246	S70E+cBid	9	0.601637	0.0668486	0.00120143
Source of Variation	SS	df	MS	F	P-value	F crit			0.0664657	0.00126416	S70E+T4	9	0.238269	0.0264743	0.000203425
Between Groups	0.0530645	2	0.0265322	20.5229	1.14769e-05	3.4668			0.00114748	0.0382964
Within Groups	0.0271491	21	0.00129281						0.105353	0.0274869
									0.0715541	0.0491955	ANOVA
Total	0.0802135	23							0.0300383	0.02462	Source of Variation	SS	df	MS	F	P-value	F crit
											Between Groups	0.00733536	1	0.00733536	10.4429	0.0052198	4.494
											Within Groups	0.0112388	16	0.000702427
Anova: Single Factor
											Total	0.0185742	17
SUMMARY
Groups	Count	Sum	Average	Variance					S70E+unBim	S70E+T4	Anova: Single Factor
S70E+cBid	9	0.601637	0.0668486	0.00120143					0.0260049	0.0246811
S70E+T4	9	0.238269	0.0264743	0.000203425					0.0447066	0.015847	SUMMARY
S70E+unBim	8	0.317793	0.0397241	0.000478997					0.0297078	0.0182532	Groups	Count	Sum	Average	Variance
									0.050017	0.0386246	S70E+unBim	8	0.317793	0.0397241	0.000478997
									0.0738446	0.00126416	S70E+T4	9	0.238269	0.0264743	0.000203425
ANOVA									0.0146316	0.0382964
Source of Variation	SS	df	MS	F	P-value	F crit			0.0633114	0.0274869
Between Groups	0.00760191	2	0.00380095	5.99116	0.00804656	3.42213			0.0155691	0.0491955	ANOVA
Within Groups	0.0145918	23	0.000634427							0.02462	Source of Variation	SS	df	MS	F	P-value	F crit
											Between Groups	0.000743536	1	0.000743536	2.23939	0.155277	4.54308
Total	0.0221937	25									Within Groups	0.00498038	15	0.000332025
											Total	0.00572392	16

## Sheet: Fig_1_FRET-EEE-p
EEE+Bim	EEE+EEE	EEE+BAX	EEE+cBid	EEE+T4	EEE+unBim		***	≤0.001	EEE+Bim	EEE+T4	Anova: Single Factor
0.472065	0.168243	0.188014	0.0568066	0.0324087	0.0439013		**	≤0.01	0.472065	0.0324087
0.468725	0.18983	0.1756	0.0939035	0.0411196	0.0619459		*	≤0.05	0.468725	0.0411196	SUMMARY
0.401111	0.163272	0.188336	0.0505004	0.0324087	0.0746937		n.s.	>0.05	0.401111	0.0324087	Groups	Count	Sum	Average	Variance
0.422202	0.226573	0.138656	0.0588797	0.0268051	0.0134371				0.422202	0.0268051	EEE+Bim	8	3.52585	0.440732	0.000946624
0.402796	0.18983	0.189501	0.018318	0.00741618	0.0710271				0.402796	0.00741618	EEE+T4	7	0.223723	0.0319604	0.000544714
0.475352	0.228081	0.177835		0.0761484	0.0759084				0.475352	0.0761484
0.429395		0.115618		0.00741618	0.0491992				0.429395	0.00741618
0.454209		0.1756			0.0280215				0.454209		ANOVA
		0.165106									Source of Variation	SS	df	MS	F	P-value	F crit
		0.0976289									Between Groups	0.623818	1	0.623818	819.598	3.95719e-13	4.66719
											Within Groups	0.00989465	13	0.000761127
											Total	0.633712	14
Anova: Single Factor
									EEE+EEE	EEE+T4	Anova: Single Factor
SUMMARY									0.168243	0.0324087
Groups	Count	Sum	Average	Variance					0.18983	0.0411196	SUMMARY
EEE+Bim	8	3.52585	0.440732	0.000946624					0.163272	0.0324087	Groups	Count	Sum	Average	Variance
EEE+EEE	6	1.16583	0.194305	0.000772889					0.226573	0.0268051	EEE+EEE	6	1.16583	0.194305	0.000772889
									0.18983	0.00741618	EEE+T4	7	0.223723	0.0319604	0.000544714
									0.228081	0.0761484
ANOVA										0.00741618
Source of Variation	SS	df	MS	F	P-value	F crit					ANOVA
Between Groups	0.208205	1	0.208205	238.156	2.80707e-09	4.74723					Source of Variation	SS	df	MS	F	P-value	F crit
Within Groups	0.0104908	12	0.000874234								Between Groups	0.0851491	1	0.0851491	131.316	1.86579e-07	4.84434
											Within Groups	0.00713273	11	0.00064843
Total	0.218695	13
											Total	0.0922818	12
									EEE+BAX	EEE+T4	Anova: Single Factor
Anova: Single Factor									0.188014	0.0324087
									0.1756	0.0411196	SUMMARY
SUMMARY									0.188336	0.0324087	Groups	Count	Sum	Average	Variance
Groups	Count	Sum	Average	Variance					0.138656	0.0268051	EEE+BAX	10	1.61189	0.161189	0.00106559
EEE+EEE	6	1.16583	0.194305	0.000772889					0.189501	0.00741618	EEE+T4	7	0.223723	0.0319604	0.000544714
EEE+BAX	10	1.61189	0.161189	0.00106559					0.177835	0.0761484
									0.115618	0.00741618
									0.1756		ANOVA
ANOVA									0.165106		Source of Variation	SS	df	MS	F	P-value	F crit
Source of Variation	SS	df	MS	F	P-value	F crit			0.0976289		Between Groups	0.0687653	1	0.0687653	80.2173	2.08706e-07	4.54308
Between Groups	0.00411234	1	0.00411234	4.279	0.0575783	4.60011					Within Groups	0.0128586	15	0.000857237
Within Groups	0.0134547	14	0.000961051
											Total	0.0816238	16
Total	0.0175671	15
									EEE+cBid	EEE+T4	Anova: Single Factor
									0.0568066	0.0324087
Anova: Single Factor									0.0939035	0.0411196	SUMMARY
									0.0505004	0.0324087	Groups	Count	Sum	Average	Variance
SUMMARY									0.0588797	0.0268051	EEE+cBid	5	0.278408	0.0556816	0.000723823
Groups	Count	Sum	Average	Variance					0.018318	0.00741618	EEE+T4	7	0.223723	0.0319604	0.000544714
EEE+EEE	6	1.16583	0.194305	0.000772889						0.0761484
EEE+BAX	10	1.61189	0.161189	0.00106559						0.00741618
EEE+cBid	5	0.278408	0.0556816	0.000723823							ANOVA
											Source of Variation	SS	df	MS	F	P-value	F crit
											Between Groups	0.0016412	1	0.0016412	2.66274	0.133775	4.9646
ANOVA											Within Groups	0.00616358	10	0.000616358
Source of Variation	SS	df	MS	F	P-value	F crit
Between Groups	0.0570896	2	0.0285448	31.4255	1.34365e-06	3.55456					Total	0.00780477	11
Within Groups	0.01635	18	0.000908334
Total	0.0734397	20							EEE+unBim	EEE+T4	Anova: Single Factor
									0.0439013	0.0324087
									0.0619459	0.0411196	SUMMARY
Anova: Single Factor									0.0746937	0.0324087	Groups	Count	Sum	Average	Variance
									0.0134371	0.0268051	EEE+unBim	8	0.418134	0.0522668	0.000526071
SUMMARY									0.0710271	0.00741618	EEE+T4	7	0.223723	0.0319604	0.000544714
Groups	Count	Sum	Average	Variance					0.0759084	0.0761484
EEE+cBid	5	0.278408	0.0556816	0.000723823					0.0491992	0.00741618
EEE+T4	7	0.223723	0.0319604	0.000544714					0.0280215		ANOVA
EEE+unBim	8	0.418134	0.0522668	0.000526071							Source of Variation	SS	df	MS	F	P-value	F crit
											Between Groups	0.00153944	1	0.00153944	2.87919	0.113528	4.66719
											Within Groups	0.00695078	13	0.000534676
ANOVA
Source of Variation	SS	df	MS	F	P-value	F crit					Total	0.00849022	14
Between Groups	0.00216262	2	0.00108131	1.86696	0.184937	3.59153
Within Groups	0.00984607	17	0.000579181
Total	0.0120087	19

## Sheet: Fig_2_Cyt_c
	trial1	trial2	trial3	trial4	trial5	trial6	average	SD
Mito	0	0	0	0	0	0	0	0
Bax	0.0793729	0.115021	0.0601176	0.0964672	0.0152955	0.0621517	0.0714044	0.0345117
Bax+BimBH3	1	1	1	1	1	1	1	0
BAX+BimBH3+2uM EEE	0.650311	0.736927	0.563066	0.729563	0.582785	0.717262	0.663319	0.07671
BAX+BimBH3+4uM EEE	0.239819	0.00823476	0.0656314	0.228619	0.120629	0.180398	0.140555	0.0924288
BAX+BimBH3+6uM EEE	0.131014	0.0548044	0.0187047	0.209998	0.084867	0.0378109	0.0895332	0.0709257
BAX+BimBH3+2uM S70E	0.859774	0.828738	0.79508	0.600827	0.705768	0.808339	0.766421	0.0962048
BAX+BimBH3+4uM S70E	0.20195	0.247976	0.255513	0.212047	0.319685	0.225212	0.243731	0.0424697
BAX+BimBH3+6uM S70E	0.204119	0.202531	0.176015	0.0995352	0.105333	0.155182	0.157119	0.0461079
BAX+BimBH3+2uM WT	0.683073	0.819118	0.80506	0.74808	0.786335	0.800427	0.773682	0.0505764
BAX+BimBH3+4uM WT	0.619981	0.477554	0.425853	0.479908	0.551617	0.445221	0.500022	0.0727542
BAX+BimBH3+6uM WT	0.274995	0.167374	0.219037	0.280614	0.192007	0.150598	0.214104	0.0545172
	trial1	trial2	trial3	trial4	trial5	trial6	average	SD
Mito	0	0	0	0	0	0	0	0
Bax	7.93729	11.5021	6.01176	9.64672	1.52955	6.21517	7.14044	3.45117
Bax+BimBH3	100	100	100	100	100	100	100	0
BAX+BimBH3+2uM EEE	65.0311	73.6927	56.3066	72.9563	58.2785	71.7262	66.3319	7.671
BAX+BimBH3+4uM EEE	23.9819	0.823476	6.56314	22.8619	12.0629	18.0398	14.0555	9.24288
BAX+BimBH3+6uM EEE	13.1014	5.48044	1.87047	20.9998	8.4867	3.78109	8.95332	7.09257
BAX+BimBH3+2uM S70E	85.9774	82.8738	79.508	60.0827	70.5768	80.8339	76.6421	9.62048
BAX+BimBH3+4uM S70E	20.195	24.7976	25.5513	21.2047	31.9685	22.5212	24.3731	4.24697
BAX+BimBH3+6uM S70E	20.4119	20.2531	17.6015	9.95352	10.5333	15.5182	15.7119	4.61079
BAX+BimBH3+2uM WT	68.3073	81.9118	80.506	74.808	78.6335	80.0427	77.3682	5.05764
BAX+BimBH3+4uM WT	61.9981	47.7554	42.5853	47.9908	55.1617	44.5221	50.0022	7.27542
BAX+BimBH3+6uM WT	27.4995	16.7374	21.9037	28.0614	19.2007	15.0598	21.4104	5.45172

## Sheet: Fig_2_Cyt_c-p
1	2	3	4	5	6	7	8	9	10	11	12			***	≤0.001
Mito	Bax	Bax+BimBH3	BAX+BimBH3+2uM EEE	BAX+BimBH3+4uM EEE	BAX+BimBH3+6uM EEE	BAX+BimBH3+2uM S70E	BAX+BimBH3+4uM S70E	BAX+BimBH3+6uM S70E	BAX+BimBH3+2uM WT	BAX+BimBH3+4uM WT	BAX+BimBH3+6uM WT			**	≤0.01
0	7.93729	100	65.0311	23.9819	13.1014	85.9774	20.195	20.4119	68.3073	61.9981	27.4995			*	≤0.05
0	11.5021	100	73.6927	0.823476	5.48044	82.8738	24.7976	20.2531	81.9118	47.7554	16.7374			n.s.	>0.05
0	6.01176	100	56.3066	6.56314	1.87047	79.508	25.5513	17.6015	80.506	42.5853	21.9037
0	9.64672	100	72.9563	22.8619	20.9998	60.0827	21.2047	9.95352	74.808	47.9908	28.0614
0	1.52955	100	58.2785	12.0629	8.4867	70.5768	31.9685	10.5333	78.6335	55.1617	19.2007
0	6.21517	100	71.7262	18.0398	3.78109	80.8339	22.5212	15.5182	80.0427	44.5221	15.0598
												Lane	4,10
Lane	4,7											BAX+BimBH3+2uM EEE	BAX+BimBH3+2uM WT	Anova: Single Factor
BAX+BimBH3+2uM EEE	BAX+BimBH3+2uM S70E	Anova: Single Factor										65.0311	68.3073
65.0311	85.9774											73.6927	81.9118	SUMMARY
73.6927	82.8738	SUMMARY										56.3066	80.506	Groups	Count	Sum	Average	Variance
56.3066	79.508	Groups	Count	Sum	Average	Variance						72.9563	74.808	BAX+BimBH3+2uM EEE	6	397.991	66.3319	58.8442
72.9563	60.0827	BAX+BimBH3+2uM EEE	6	397.991	66.3319	58.8442						58.2785	78.6335	BAX+BimBH3+2uM WT	6	464.209	77.3682	25.5797
58.2785	70.5768	BAX+BimBH3+2uM S70E	6	459.853	76.6421	92.5537						71.7262	80.0427
71.7262	80.8339
														ANOVA
		ANOVA												Source of Variation	SS	df	MS	F	P-value	F crit
		Source of Variation	SS	df	MS	F	P-value	F crit						Between Groups	365.399	1	365.399	8.6563	0.014731	4.9646
		Between Groups	318.9	1	318.9	4.21274	0.0672268	4.9646						Within Groups	422.12	10	42.212
		Within Groups	756.99	10	75.699
														Total	787.519	11
		Total	1075.89	11
Lane	5,8											Lane	5,11
BAX+BimBH3+4uM EEE	BAX+BimBH3+4uM S70E	Anova: Single Factor										BAX+BimBH3+4uM EEE	BAX+BimBH3+4uM WT	Anova: Single Factor
23.9819	20.195											23.9819	61.9981
0.823476	24.7976	SUMMARY										0.823476	47.7554	SUMMARY
6.56314	25.5513	Groups	Count	Sum	Average	Variance						6.56314	42.5853	Groups	Count	Sum	Average	Variance
22.8619	21.2047	BAX+BimBH3+4uM EEE	6	84.3332	14.0555	85.4307						22.8619	47.9908	BAX+BimBH3+4uM EEE	6	84.3332	14.0555	85.4307
12.0629	31.9685	BAX+BimBH3+4uM S70E	6	146.238	24.3731	18.0367						12.0629	55.1617	BAX+BimBH3+4uM WT	6	300.013	50.0022	52.9318
18.0398	22.5212											18.0398	44.5221
		ANOVA												ANOVA
		Source of Variation	SS	df	MS	F	P-value	F crit						Source of Variation	SS	df	MS	F	P-value	F crit
		Between Groups	319.354	1	319.354	6.17303	0.0322897	4.9646						Between Groups	3876.5	1	3876.5	56.0339	2.09727e-05	4.9646
		Within Groups	517.337	10	51.7337									Within Groups	691.813	10	69.1813
		Total	836.691	11										Total	4568.31	11
Lane	6,9											Lane	6,12
BAX+BimBH3+6uM EEE	BAX+BimBH3+6uM S70E	Anova: Single Factor										BAX+BimBH3+6uM EEE	BAX+BimBH3+6uM WT	Anova: Single Factor
13.1014	20.4119											13.1014	27.4995
5.48044	20.2531	SUMMARY										5.48044	16.7374	SUMMARY
1.87047	17.6015	Groups	Count	Sum	Average	Variance						1.87047	21.9037	Groups	Count	Sum	Average	Variance
20.9998	9.95352	BAX+BimBH3+6uM EEE	6	53.7199	8.95332	50.3045						20.9998	28.0614	BAX+BimBH3+6uM EEE	6	53.7199	8.95332	50.3045
8.4867	10.5333	BAX+BimBH3+6uM S70E	6	94.2716	15.7119	21.2594						8.4867	19.2007	BAX+BimBH3+6uM WT	6	128.463	21.4104	29.7212
3.78109	15.5182											3.78109	15.0598
		ANOVA												ANOVA
		Source of Variation	SS	df	MS	F	P-value	F crit						Source of Variation	SS	df	MS	F	P-value	F crit
		Between Groups	137.036	1	137.036	3.82976	0.0788307	4.9646						Between Groups	465.538	1	465.538	11.6347	0.00664745	4.9646
		Within Groups	357.819	10	35.7819									Within Groups	400.129	10	40.0129
		Total	494.856	11										Total	865.667	11
Lane	3,4								Lane	3,7
Bax+BimBH3	BAX+BimBH3+2uM EEE	Anova: Single Factor							Bax+BimBH3	BAX+BimBH3+2uM S70E	Anova: Single Factor
100	65.0311								100	85.9774
100	73.6927	SUMMARY							100	82.8738	SUMMARY
100	56.3066	Groups	Count	Sum	Average	Variance			100	79.508	Groups	Count	Sum	Average	Variance
100	72.9563	Bax+BimBH3	6	600	100	0			100	60.0827	Bax+BimBH3	6	600	100	0
100	58.2785	BAX+BimBH3+2uM EEE	6	397.991	66.3319	58.8442			100	70.5768	BAX+BimBH3+2uM S70E	6	459.853	76.6421	92.5537
100	71.7262								100	80.8339
		ANOVA									ANOVA
		Source of Variation	SS	df	MS	F	P-value	F crit			Source of Variation	SS	df	MS	F	P-value	F crit
		Between Groups	3400.62	1	3400.62	115.58	8.15498e-07	4.9646			Between Groups	1636.77	1	1636.77	35.3692	0.000141773	4.9646
		Within Groups	294.221	10	29.4221						Within Groups	462.769	10	46.2769
		Total	3694.84	11							Total	2099.54	11
Lane	3,10
Bax+BimBH3	BAX+BimBH3+2uM WT	Anova: Single Factor
100	68.3073
100	81.9118	SUMMARY
100	80.506	Groups	Count	Sum	Average	Variance
100	74.808	Bax+BimBH3	6	600	100	0
100	78.6335	BAX+BimBH3+2uM WT	6	464.209	77.3682	25.5797
100	80.0427
		ANOVA
		Source of Variation	SS	df	MS	F	P-value	F crit
		Between Groups	1536.59	1	1536.59	120.142	6.81411e-07	4.9646
		Within Groups	127.899	10	12.7899
		Total	1664.49	11

## Sheet: Fig_2_FRAP
10 kDa	trial1	trial2	trial3	trial4	trial5	trial6	trial7	trial8	trial9	trial10	trial11	trial12	trial13	trial14	trial15	trial16	trial17	trial18	trial19	trial20	trial21	trial22	average	stderror
BAX	0.00894737	0.0240351	0.00684211	0.00807018	0.0126316	0.017193	0.00473684	0.00298246	0.00280702	0.0203509	0.0077193	0.00368421	0.0168421	0.000701754	0.00350877	0.00947368	NaN	NaN	NaN	NaN	NaN	NaN	0.00940789	0.00173379
EEE	0.00333333	0.000526316	0.00157895	0.00280702	0.00298246	0.00175439	0.000526316	0.00280702	0.000526316	0.000526316	0.000526316	0.00105263	0.000526316	0.00263158	0.00105263	0.00263158	0.00140351	0.00368421	NaN	NaN	NaN	NaN	0.0017154	0.000265936
EEE-PB	0.000877193	0.000701754	0.000350877	0.000877193	0.00122807	0.000701754	0.00122807	0.00245614	0.00280702	0.00157895	0.00210526	0.00140351	0.00157895	0.0022807	NaN	NaN	NaN	NaN	NaN	NaN	NaN	NaN	0.0014411	0.000197374
BAX + BimBH3	0.0952632	0.407018	0.0492982	0.055614	0.0998246	0.278947	0.111228	0.182456	0.132105	0.0484211	0.157895	0.128772	0.326316	0.192982	0.0419298	0.0717544	0.1	0.0535088	0.0742105	NaN	NaN	NaN	0.137239	0.0233304
BAX + BimBH3 + EEE	0.00175439	0.0247368	0.00157895	0.00842105	0.00842105	0.00947368	0.00298246	0.00421053	0.00526316	0.00491228	0.00631579	0.0266667	0.00298246	0.00140351	0.0103509	0.00315789	0.0022807	0.0184211	0.00754386	0.00719298	0.0266667	0.00508772	0.00862839	0.00171497
BAX + BimBH3 + EEE-PB	0.0377193	0.0350877	0.0215789	0.0263158	NaN	NaN	NaN	NaN	NaN	NaN	NaN	NaN	NaN	NaN	NaN	NaN	NaN	NaN	NaN	NaN	NaN	NaN	0.0301754	0.00376206
BAX + BimBH3 + EEE+ABT-199	0.0622807	0.191228	0.134561	0.192982	0.182456	NaN	NaN	NaN	NaN	NaN	NaN	NaN	NaN	NaN	NaN	NaN	NaN	NaN	NaN	NaN	NaN	NaN	0.152702	0.0249972
ABT-199	0	0.000175439	0	0.000175439	0	0	0.000175439	0.000877193	0.000701754	0	0.000175439	0.000175439	0.000175439	NaN	NaN	NaN	NaN	NaN	NaN	NaN	NaN	NaN	0.000202429	7.65394e-05
70 kDa																							average	stderror
BAX	0.000825083	0.00693069	0.00247525	0.00049505	0.00132013	0.00115512	0.00313531	0.00115512	0.00049505	0.000825083	0.00264026	0.00231023	0.00214521	0.00577558	0.000165017	0.00049505	0.0148515	0.0132013	0.0115512	0.00280528	0.0127063	NaN	0.0041647	0.00103985
EEE	0.00049505	0.000660066	0.00049505	0.000990099	0.000825083	0.00049505	0.000825083	0.00049505	0.00132013	0.000825083	0.000825083	0.000825083	0.00115512	0.000990099	0.00247525	0.00049505	0.000660066	0.00049505	0.00247525	0.000825083	0.000660066	0.00132013	0.000937594	0.000119127
EEE-PB	0.000330033	0.000165017	0.000165017	0.000330033	0.000330033	0.000165017	0.000330033	0.000660066	0.000825083	0.00049505	0.00049505	0.000330033	0.000330033	0.00049505	NaN	NaN	NaN	NaN	NaN	NaN	NaN	NaN	0.000388967	5.075e-05
BAX + BimBH3	0.0265677	0.183168	0.0207921	0.0211221	0.0282178	0.113366	0.0575908	0.0612211	0.254125	0.030033	0.0359736	0.0764026	0.0536304	0.0326733	0.0214521	0.141749	NaN	NaN	NaN	NaN	NaN	NaN	0.0723804	0.0169724
BAX + BimBH3 + EEE	0.00990099	0.00313531	0.00363036	0.00280528	0.00181518	0.00132013	0.00181518	0.00115512	0.00264026	0.00693069	0.00577558	0.00264026	0.00412541	0.00165017	0.00544554	0.00165017	0.00231023	0.00907591	0.00165017	NaN	NaN	NaN	0.00365642	0.000598347
BAX + BimBH3 + EEE-PB	0.0166667	0.00726073	0.010231	0.00462046	0.0161716	0.0181518	0.00973597	0.0029703	NaN	NaN	NaN	NaN	NaN	NaN	NaN	NaN	NaN	NaN	NaN	NaN	NaN	NaN	0.0107261	0.00202991
BAX + BimBH3 + EEE+ABT-199	0.14604	0.0815182	0.0127063	0.110066	0.0278878	NaN	NaN	NaN	NaN	NaN	NaN	NaN	NaN	NaN	NaN	NaN	NaN	NaN	NaN	NaN	NaN	NaN	0.0756436	0.0249166
ABT-199	0	0.000165017	0	0.000165017	0	0	0.000165017	0	0	0	0.000165017	0.000165017	0.000165017	NaN	NaN	NaN	NaN	NaN	NaN	NaN	NaN	NaN	7.61615e-05	2.37475e-05

## Sheet: Fig_2_FRAP-10k-p
	1	2	3	4	5	6	7	8		***	≤0.001
10 kDa	BAX	EEE	EEE-PB	BAX + BimBH3	BAX + BimBH3 + EEE	BAX + BimBH3 + EEE-PB	BAX + BimBH3 + EEE+ABT-199	ABT-199		**	≤0.01
	0.00894737	0.00333333	0.000877193	0.0952632	0.00175439	0.0377193	0.0622807	0		*	≤0.05
	0.0240351	0.000526316	0.000701754	0.407018	0.0247368	0.0350877	0.191228	0.000175439		n.s.	>0.05
	0.00684211	0.00157895	0.000350877	0.0492982	0.00157895	0.0215789	0.134561	0
	0.00807018	0.00280702	0.000877193	0.055614	0.00842105	0.0263158	0.192982	0.000175439
	0.0126316	0.00298246	0.00122807	0.0998246	0.00842105		0.182456	0
	0.017193	0.00175439	0.000701754	0.278947	0.00947368			0
	0.00473684	0.000526316	0.00122807	0.111228	0.00298246			0.000175439
	0.00298246	0.00280702	0.00245614	0.182456	0.00421053			0.000877193
	0.00280702	0.000526316	0.00280702	0.132105	0.00526316			0.000701754
	0.0203509	0.000526316	0.00157895	0.0484211	0.00491228			0
	0.0077193	0.000526316	0.00210526	0.157895	0.00631579			0.000175439
	0.00368421	0.00105263	0.00140351	0.128772	0.0266667			0.000175439
	0.0168421	0.000526316	0.00157895	0.326316	0.00298246			0.000175439
	0.000701754	0.00263158	0.0022807	0.192982	0.00140351
	0.00350877	0.00105263		0.0419298	0.0103509
	0.00947368	0.00263158		0.0717544	0.00315789
		0.00140351		0.1	0.0022807
		0.00368421		0.0535088	0.0184211
				0.0742105	0.00754386
					0.00719298
					0.0266667
					0.00508772
Lane	1,5									Lane	4,5									Lane	4,7
BAX	BAX + BimBH3 + EEE	Anova: Single Factor								BAX + BimBH3	BAX + BimBH3 + EEE	Anova: Single Factor								BAX + BimBH3	BAX + BimBH3 + EEE+ABT-199	Anova: Single Factor
0.00894737	0.00175439									0.0952632	0.00175439									0.0952632	0.0622807
0.0240351	0.0247368	SUMMARY								0.407018	0.0247368	SUMMARY								0.407018	0.191228	SUMMARY
0.00684211	0.00157895	Groups	Count	Sum	Average	Variance				0.0492982	0.00157895	Groups	Count	Sum	Average	Variance				0.0492982	0.134561	Groups	Count	Sum	Average	Variance
0.00807018	0.00842105	BAX	16	0.150526	0.00940789	4.80963e-05				0.055614	0.00842105	BAX + BimBH3	19	2.60754	0.137239	0.0103419				0.055614	0.192982	BAX + BimBH3	19	2.60754	0.137239	0.0103419
0.0126316	0.00842105	BAX + BimBH3 + EEE	22	0.189825	0.00862839	6.47046e-05				0.0998246	0.00842105	BAX + BimBH3 + EEE	22	0.189825	0.00862839	6.47046e-05				0.0998246	0.182456	BAX + BimBH3 + EEE+ABT-199	5	0.763509	0.152702	0.00312429
0.017193	0.00947368									0.278947	0.00947368									0.278947
0.00473684	0.00298246									0.111228	0.00298246									0.111228
0.00298246	0.00421053	ANOVA								0.182456	0.00421053	ANOVA								0.182456		ANOVA
0.00280702	0.00526316	Source of Variation	SS	df	MS	F	P-value	F crit		0.132105	0.00526316	Source of Variation	SS	df	MS	F	P-value	F crit		0.132105		Source of Variation	SS	df	MS	F	P-value	F crit
0.0203509	0.00491228	Between Groups	5.62856e-06	1	5.62856e-06	0.0974062	0.756765	4.11317		0.0484211	0.00491228	Between Groups	0.168635	1	0.168635	35.0737	6.64013e-07	4.09128		0.0484211		Between Groups	0.000946406	1	0.000946406	0.104812	0.749188	4.30095
0.0077193	0.00631579	Within Groups	0.00208024	36	5.77845e-05					0.157895	0.00631579	Within Groups	0.187513	39	0.00480801					0.157895		Within Groups	0.198651	22	0.00902959
0.00368421	0.0266667									0.128772	0.0266667									0.128772
0.0168421	0.00298246	Total	0.00208587	37						0.326316	0.00298246	Total	0.356147	40						0.326316		Total	0.199597	23
0.000701754	0.00140351									0.192982	0.00140351									0.192982
0.00350877	0.0103509									0.0419298	0.0103509									0.0419298
0.00947368	0.00315789									0.0717544	0.00315789									0.0717544
	0.0022807									0.1	0.0022807									0.1
	0.0184211									0.0535088	0.0184211									0.0535088
	0.00754386									0.0742105	0.00754386									0.0742105
	0.00719298										0.00719298
	0.0266667										0.0266667
	0.00508772										0.00508772
Lane	5,6									Lane	5,7
BAX + BimBH3 + EEE	BAX + BimBH3 + EEE-PB	Anova: Single Factor								BAX + BimBH3 + EEE	BAX + BimBH3 + EEE+ABT-199	Anova: Single Factor
0.00175439	0.0377193									0.00175439	0.0622807
0.0247368	0.0350877	SUMMARY								0.0247368	0.191228	SUMMARY
0.00157895	0.0215789	Groups	Count	Sum	Average	Variance				0.00157895	0.134561	Groups	Count	Sum	Average	Variance
0.00842105	0.0263158	BAX + BimBH3 + EEE	22	0.189825	0.00862839	6.47046e-05				0.00842105	0.192982	BAX + BimBH3 + EEE	22	0.189825	0.00862839	6.47046e-05
0.00842105		BAX + BimBH3 + EEE-PB	4	0.120702	0.0301754	5.66123e-05				0.00842105	0.182456	BAX + BimBH3 + EEE+ABT-199	5	0.763509	0.152702	0.00312429
0.00947368										0.00947368
0.00298246										0.00298246
0.00421053		ANOVA								0.00421053		ANOVA
0.00526316		Source of Variation	SS	df	MS	F	P-value	F crit		0.00526316		Source of Variation	SS	df	MS	F	P-value	F crit
0.00491228		Between Groups	0.00157139	1	0.00157139	24.6714	4.51923e-05	4.25968		0.00491228		Between Groups	0.0845661	1	0.0845661	152.581	3.85285e-12	4.2417
0.00631579		Within Groups	0.00152863	24	6.3693e-05					0.00631579		Within Groups	0.013856	25	0.000554239
0.0266667										0.0266667
0.00298246		Total	0.00310003	25						0.00298246		Total	0.0984221	26
0.00140351										0.00140351
0.0103509										0.0103509
0.00315789										0.00315789
0.0022807										0.0022807
0.0184211										0.0184211
0.00754386										0.00754386
0.00719298										0.00719298
0.0266667										0.0266667
0.00508772										0.00508772

## Sheet: Fig_2_FRAP-70k-p
70 kDa	BAX	EEE	EEE-PB	BAX + BimBH3	BAX + BimBH3 + EEE	BAX + BimBH3 + EEE-PB	BAX + BimBH3 + EEE+ABT-199	ABT-199
	0.000825083	0.00049505	0.000330033	0.0265677	0.00990099	0.0166667	0.14604	0
	0.00693069	0.000660066	0.000165017	0.183168	0.00313531	0.00726073	0.0815182	0.000165017
	0.00247525	0.00049505	0.000165017	0.0207921	0.00363036	0.010231	0.0127063	0
	0.00049505	0.000990099	0.000330033	0.0211221	0.00280528	0.00462046	0.110066	0.000165017
	0.00132013	0.000825083	0.000330033	0.0282178	0.00181518	0.0161716	0.0278878	0
	0.00115512	0.00049505	0.000165017	0.113366	0.00132013	0.0181518		0
	0.00313531	0.000825083	0.000330033	0.0575908	0.00181518	0.00973597		0.000165017
	0.00115512	0.00049505	0.000660066	0.0612211	0.00115512	0.0029703		0
	0.00049505	0.00132013	0.000825083	0.254125	0.00264026			0
	0.000825083	0.000825083	0.00049505	0.030033	0.00693069			0
	0.00264026	0.000825083	0.00049505	0.0359736	0.00577558			0.000165017
	0.00231023	0.000825083	0.000330033	0.0764026	0.00264026			0.000165017
	0.00214521	0.00115512	0.000330033	0.0536304	0.00412541			0.000165017
	0.00577558	0.000990099	0.00049505	0.0326733	0.00165017
	0.000165017	0.00247525		0.0214521	0.00544554
	0.00049505	0.00049505		0.141749	0.00165017
	0.0148515	0.000660066			0.00231023
	0.0132013	0.00049505			0.00907591
	0.0115512	0.00247525			0.00165017
	0.00280528	0.000825083
	0.0127063	0.000660066
		0.00132013
Lane	1,5									Lane	4,5										Lane	4,7
BAX	BAX + BimBH3 + EEE	Anova: Single Factor								BAX + BimBH3	BAX + BimBH3 + EEE	Anova: Single Factor									BAX + BimBH3	BAX + BimBH3 + EEE+ABT-199	Anova: Single Factor
0.000825083	0.00990099									0.0265677	0.00990099										0.0265677	0.14604
0.00693069	0.00313531	SUMMARY								0.183168	0.00313531	SUMMARY									0.183168	0.0815182	SUMMARY
0.00247525	0.00363036	Groups	Count	Sum	Average	Variance				0.0207921	0.00363036	Groups	Count	Sum	Average	Variance					0.0207921	0.0127063	Groups	Count	Sum	Average	Variance
0.00049505	0.00280528	BAX	21	0.0874587	0.0041647	2.27072e-05				0.0211221	0.00280528	BAX + BimBH3	16	1.15809	0.0723804	0.00460901					0.0211221	0.110066	BAX + BimBH3	16	1.15809	0.0723804	0.00460901
0.00132013	0.00181518	BAX + BimBH3 + EEE	19	0.0694719	0.00365642	6.80236e-06				0.0282178	0.00181518	BAX + BimBH3 + EEE	19	0.0694719	0.00365642	6.80236e-06					0.0282178	0.0278878	BAX + BimBH3 + EEE+ABT-199	5	0.378218	0.0756436	0.00310418
0.00115512	0.00132013									0.113366	0.00132013										0.113366
0.00313531	0.00181518									0.0575908	0.00181518										0.0575908
0.00115512	0.00115512	ANOVA								0.0612211	0.00115512	ANOVA									0.0612211		ANOVA
0.00049505	0.00264026	Source of Variation	SS	df	MS	F	P-value	F crit		0.254125	0.00264026	Source of Variation	SS	df	MS	F	P-value	F crit			0.254125		Source of Variation	SS	df	MS	F	P-value	F crit
0.000825083	0.00693069	Between Groups	2.57707e-06	1	2.57707e-06	0.169842	0.682568	4.09817		0.030033	0.00693069	Between Groups	0.0410225	1	0.0410225	19.5465	0.000100384	4.13925			0.030033		Between Groups	4.05656e-05	1	4.05656e-05	0.00945101	0.923573	4.38075
0.00264026	0.00577558	Within Groups	0.000576587	38	1.51733e-05					0.0359736	0.00577558	Within Groups	0.0692575	33	0.00209871						0.0359736		Within Groups	0.0815518	19	0.0042922
0.00231023	0.00264026									0.0764026	0.00264026										0.0764026
0.00214521	0.00412541	Total	0.000579164	39						0.0536304	0.00412541	Total	0.11028	34							0.0536304		Total	0.0815924	20
0.00577558	0.00165017									0.0326733	0.00165017										0.0326733
0.000165017	0.00544554									0.0214521	0.00544554										0.0214521
0.00049505	0.00165017									0.141749	0.00165017										0.141749
0.0148515	0.00231023										0.00231023
0.0132013	0.00907591										0.00907591
0.0115512	0.00165017										0.00165017
0.00280528
0.0127063
										Lane	5,7
Lane	5,6									BAX + BimBH3 + EEE	BAX + BimBH3 + EEE+ABT-199	Anova: Single Factor
BAX + BimBH3 + EEE	BAX + BimBH3 + EEE-PB	Anova: Single Factor								0.00990099	0.14604
0.00990099	0.0166667									0.00313531	0.0815182	SUMMARY
0.00313531	0.00726073	SUMMARY								0.00363036	0.0127063	Groups	Count	Sum	Average	Variance
0.00363036	0.010231	Groups	Count	Sum	Average	Variance				0.00280528	0.110066	BAX + BimBH3 + EEE	19	0.0694719	0.00365642	6.80236e-06
0.00280528	0.00462046	BAX + BimBH3 + EEE	19	0.0694719	0.00365642	6.80236e-06				0.00181518	0.0278878	BAX + BimBH3 + EEE+ABT-199	5	0.378218	0.0756436	0.00310418
0.00181518	0.0161716	BAX + BimBH3 + EEE-PB	8	0.0858086	0.0107261	3.29644e-05				0.00132013
0.00132013	0.0181518									0.00181518
0.00181518	0.00973597									0.00115512		ANOVA
0.00115512	0.0029703	ANOVA								0.00264026		Source of Variation	SS	df	MS	F	P-value	F crit
0.00264026		Source of Variation	SS	df	MS	F	P-value	F crit		0.00693069		Between Groups	0.0205127	1	0.0205127	35.9895	4.88322e-06	4.30095
0.00693069		Between Groups	0.000281369	1	0.000281369	19.9161	0.000149996	4.2417		0.00577558		Within Groups	0.0125392	22	0.000569963
0.00577558		Within Groups	0.000353193	25	1.41277e-05					0.00264026
0.00264026										0.00412541		Total	0.0330519	23
0.00412541		Total	0.000634562	26						0.00165017
0.00165017										0.00544554
0.00544554										0.00165017
0.00165017										0.00231023
0.00231023										0.00907591
0.00907591										0.00165017
0.00165017
